# Supplementary material for: Double-Inverse-Opal-Structured Particle Assembly as a Novel Immobilized Photocatalytic Material
Source: Materials (Basel). 2020 Dec 23;14(1):28. doi: 10.3390/ma14010028 (PMC7793507; doi:10.3390/ma14010028)
Supplement: Supplementary file 1 [file materials-14-00028-s001.zip]

Archive with 1 entries (1 files):
- materials-1010251-supplementary.pdf
